# Supplementary material for: A novel defined m7G regulator signature to investigate the association between molecular characterization and clinical significance in lung adenocarcinoma
Source: Front Oncol. 2022 Aug 2;12:897323. doi: 10.3389/fonc.2022.897323 (PMC9380062; doi:10.3389/fonc.2022.897323)
Supplement: Supplementary file 1 [file Table_1.xlsx]

## Sheet: Sheet1
S1 List of m7G-related genes form GSEA website
Gene
METTL1
WDR4
NSUN2
DCP2
DCPS
NUDT10
NUDT11
NUDT16
NUDT3
NUDT4
NUDT4B
AGO2
CYFIP1
EIF4E
EIF4E1B
EIF4E2
EIF4E3
GEMIN5
LARP1
NCBP1
NCBP2
NCBP3
EIF3D
EIF4A1
EIF4G3
IFIT5
LSM1
NCBP2L
SNUPN
